# Supplementary material for: Genomic Mapping of Splicing-Related Genes Identify Amplifications in LSM1, CLNS1A, and ILF2 in Luminal Breast Cancer
Source: Cancers (Basel). 2021 Aug 16;13(16):4118. doi: 10.3390/cancers13164118 (PMC8391113; doi:10.3390/cancers13164118)
Supplement: Supplementary file 1 [file cancers-13-04118-s001.zip]

Archive with 11 entries (11 files):
- Figure S1.png
- Figure S2.TIF
- Figure S3.tif
- Figure S4.tif
- Figure S5.tif
- Table S1.xlsx
- Table S2.xlsx
- Table S3.xlsx
- Table S4.xlsx
- Table S5.xlsx
- Table S6.pdf
