# Supplementary material for: Genomic Mapping of Splicing-Related Genes Identify Amplifications in LSM1, CLNS1A, and ILF2 in Luminal Breast Cancer
Source: Cancers (Basel). 2021 Aug 16;13(16):4118. doi: 10.3390/cancers13164118 (PMC8391113; doi:10.3390/cancers13164118)
Supplement: Supplementary file 1 [file cancers-13-04118-s001.zip › Table S1.xlsx]

## Sheet: Hoja1
Gene	Entrez_Gene
AAR2	25980
ACIN1	22985
AGGF1	55109
AKAP17A	8227
ALYREF	10189
AQR	9716
ARGLU1	55082
ARL6IP4	51329
BAG2	9532
BCAS2	10286
BUB3	9184
BUD13	84811
BUD31	8896
C14orf166	51637
C16orf80	29105
C17orf85	55421
C19orf43	79002
C1QBP	708
C2orf49	79074
C9orf78	51759
CACTIN	58509
CASC3	22794
CCAR1	55749
CCAR2	57805
CCDC12	151903
CCDC130	81576
CCDC94	55702
CD2BP2	10421
CDC40	51362
CDC5L	988
CDK10	8558
CDK11A	728642
CDK12	51755
CELF1	10658
CHERP	10523
CIRBP	1153
CLASRP	11129
CLNS1A	1207
CRNKL1	51340
CTNNBL1	56259
CWC15	51503
CWC22	57703
CWC25	54883
CWC27	10283
CXorf56	63932
DDX1	1653
DDX17	10521
DDX23	9416
DDX39B	7919
DDX3X	1654
DDX41	51428
DDX42	11325
DDX46	9879
DDX5	1655
DDX54	79039
DGCR14	8220
DHX15	1665
DHX16	8449
DHX35	60625
DHX38	9785
DHX57	90957
DHX8	1659
DHX9	1660
DNAJC6	9829
DNAJC8	22826
EFTUD2	9343
EIF4A3	9775
ELAVL1	1994
ERH	2079
ESRP1	54845
ESRP2	80004
FAM32A	26017
FAM50A	9130
FAM50B	26240
FAM98A	25940
FAM98B	283742
FRA10AC1	118924
FRG1	2483
FUS	2521
GNB2L1	10399
GPATCH1	55094
GPKOW	27238
HMGA1	3159
HNRNPA0	10949
HNRNPA1	3178
HNRNPA2B1	3181
HNRNPA3	220988
HNRNPAB	3182
HNRNPC	3183
HNRNPD	3184
HNRNPF	3185
HNRNPH1	3187
HNRNPH2	3188
HNRNPH3	3189
HNRNPK	3190
HNRNPM	4670
HNRNPR	10236
HNRNPU	3192
HNRNPUL1	11100
HSPA1A	3303
HSPA8	3312
HSPB1	3315
HTATSF1	27336
IK	3550
ILF2	3608
ILF3	3609
ISY1	57461
JUP	3728
KHDRBS1	10657
KHDRBS3	10656
KHSRP	8570
KIAA0907	22889
KIN	22944
LENG1	79165
LSM1	27257
LSM10	84967
LSM11	134353
LSM12	124801
LSM14A	26065
LSM2	57819
LSM3	27258
LSM4	25804
LSM5	23658
LSM6	11157
LSM7	51690
LSM8	51691
LSMD1	84316
LUC7L	55692
LUC7L2	51631
LUC7L3	51747
MAGOH	4116
MATR3	9782
MBNL1	4154
MBNL2	10150
MBNL3	55796
MFAP1	4236
MSL1	339287
NCBP1	4686
NCBP2	22916
NHP2L1	4809
NKAP	79576
NOSIP	51070
NOVA1	4857
NOVA2	4858
NRIP2	83714
NSRP1	84081
PABPC1	26986
PAXBP1	94104
PCBP1	5093
PCBP2	5094
PHF5A	84844
PLRG1	5356
PNISR	25957
PNN	5411
PPIE	10450
PPIG	9360
PPIH	10465
PPIL1	51645
PPIL2	23759
PPIL3	53938
PPIL4	85313
PPP1CA	5499
PPP1R8	5511
PPWD1	23398
PQBP1	10084
PRCC	5546
PRMT5	10419
PRPF18	8559
PRPF19	27339
PRPF3	9129
PRPF31	26121
PRPF38A	84950
PRPF4	9128
PRPF40A	55660
PRPF4B	8899
PRPF6	24148
PRPF8	10594
PTBP1	5725
PTBP2	58155
PUF60	22827
QKI	9444
RALY	22913
RBBP6	5930
RBFOX2	23543
RBM10	8241
RBM17	84991
RBM22	55696
RBM23	55147
RBM25	58517
RBM39	9584
RBM4	5936
RBM42	79171
RBM5	10181
RBM7	10179
RBM8A	9939
RBMX	27316
RBMX2	51634
RBPMS	11030
RBPMS2	348093
RNF113A	7737
RNPS1	10921
RP9	6100
RSRC1	51319
RTCB	51493
SAP18	10284
SAP30BP	29115
SART1	9092
SCAF11	9169
SCAF4	57466
SDE2	163859
SEC31B	25956
SF1	7536
SF3A1	10291
SF3A2	8175
SF3A3	10946
SF3B1	23451
SF3B14	51639
SF3B2	10992
SF3B3	23450
SF3B4	10262
SF3B5	83443
SF3B6	51639
SFPQ	6421
SFSWAP	6433
SLU7	10569
SMN1	6606
SMNDC1	10285
SMU1	55234
SNIP1	79753
SNRNP200	23020
SNRNP27	11017
SNRNP40	9410
SNRNP70	6625
SNRPA	6626
SNRPA1	6627
SNRPB	6628
SNRPC	6631
SNRPD1	6632
SNRPD2	6633
SNRPD3	6634
SNRPE	6635
SNRPF	6636
SNRPG	6637
SNRPN	6638
SNW1	22938
SREK1	140890
SRPK1	6732
SRPK2	6733
SRRM1	10250
SRRM2	23524
SRRT	51593
SRSF1	6426
SRSF10	10772
SRSF11	9295
SRSF12	135295
SRSF2	6427
SRSF3	6428
SRSF4	6429
SRSF5	6430
SRSF6	6431
SRSF7	6432
SRSF8	10929
SRSF9	8683
SUGP1	57794
SUGP2	10147
SYF2	25949
SYNCRIP	10492
TCERG1	10915
TFIP11	24144
THOC1	9984
THOC2	57187
THOC3	84321
THOC5	8563
THOC7	80145
THRAP3	9967
TOE1	114034
TRA2A	29896
TRA2B	6434
TRPT1	83707
TSEN15	116461
TSEN2	80746
TSEN34	79042
TSEN54	283989
TTC14	151613
TXNL4A	10907
U2AF1	7307
U2AF2	11338
U2SURP	23350
UBL5	59286
USP39	10713
WBP11	51729
WBP4	11193
WDR77	79084
WDR83	84292
XAB2	56949
YBX1	4904
YBX3	8531
ZBTB8OS	339487
ZC3H18	124245
ZCCHC10	54819
ZMAT2	153527
ZNF207	7756
ZNF830	91603
ZRSR2	8233
