# Supplementary material for: Genomic Mapping of Splicing-Related Genes Identify Amplifications in LSM1, CLNS1A, and ILF2 in Luminal Breast Cancer
Source: Cancers (Basel). 2021 Aug 16;13(16):4118. doi: 10.3390/cancers13164118 (PMC8391113; doi:10.3390/cancers13164118)
Supplement: Supplementary file 1 [file cancers-13-04118-s001.zip › Table S2.xlsx]

## Sheet: Supplementary Table 2
Supplementary Table 2. Percentage of tumors with mutations for each gene
Splicing-related gene	% in Basal	% in HER2+	% in Luminal A	% in Luminal B
AAR2	0	1.28205	0.200401	0
ACIN1	1.16959	2.5641	0.801603	1.01523
AGGF1	0	2.5641	0.801603	0.507614
AKAP17A	1.75439	1.28205	0.601202	0
AQR	1.75439	0	0.601202	0
ARGLU1	0.584795	0	0.601202	0
ARL6IP4	0.584795	0	0	0
BAG2	0.584795	1.28205	0	0
BCAS2	0	0	0.400802	0.507614
BUB3	1.16959	1.28205	0	0
BUD13	0	0	0	0.507614
BUD31	0	1.28205	0	0
C14orf166	0	0	0.200401	0
C16orf80	0.584795	0	0	0
C17orf85	0.584795	1.28205	0.400802	0
C19orf43	0.584795	0	0	0
C2orf49	0	2.5641	0	0
C9orf78	0.584795	0	0.400802	0.507614
CACTIN	0.584795	1.28205	0.601202	0
CASC3	0	1.28205	0.400802	0
CCAR1	3.50877	1.28205	0.601202	2.03046
CCAR2	1.16959	0	0.400802	0
CCDC12	0.584795	0	0.400802	0.507614
CCDC130	0.584795	0	0.400802	0
CCDC94	0	0	0.400802	0
CD2BP2	0.584795	1.28205	0.400802	0
CDC40	0.584795	0	0.200401	0
CDC5L	1.16959	1.28205	0.801603	1.52284
CDK10	0.584795	0	0.400802	0.507614
CDK11A	0	3.84615	0.601202	0.507614
CDK12	1.16959	1.28205	0.801603	2.53807
CELF1	0.584795	0	0.601202	0
CHERP	0	1.28205	0.601202	0.507614
CIRBP	0.584795	1.28205	1.002	0.507614
CLASRP	0	1.28205	0.400802	0
CLNS1A	0.584795	1.28205	0.200401	0
CRNKL1	1.16959	1.28205	1.40281	1.52284
CTNNBL1	0.584795	0	0.601202	0
CWC22	0	2.5641	0.601202	0
CWC25	0	2.5641	0.200401	1.52284
CWC27	0.584795	2.5641	0.400802	0
CXorf56	0	0	0.400802	0
DDX1	0.584795	0	0.400802	0
DDX17	0.584795	0	1.40281	0
DDX23	0.584795	0	1.2024	0
DDX39B	0	0	0.601202	0
DDX3X	0.584795	5.12821	0.601202	0.507614
DDX41	0.584795	2.5641	0.601202	0
DDX42	1.75439	1.28205	0.400802	0.507614
DDX46	0.584795	0	1.002	0.507614
DDX5	1.75439	3.84615	0.601202	1.01523
DDX54	0	1.28205	0.400802	0
DGCR14	0.584795	1.28205	0.200401	0
DHX15	1.16959	1.28205	0.400802	0
DHX16	0	2.5641	0	0.507614
DHX35	0.584795	1.28205	0	0
DHX38	1.75439	1.28205	0.400802	0.507614
DHX57	0.584795	2.5641	1.40281	1.52284
DHX8	1.16959	1.28205	0.601202	0.507614
DHX9	0.584795	1.28205	1.002	2.03046
DNAJC6	1.16959	0	0.601202	0
DNAJC8	0	0	0.400802	0.507614
EFTUD2	1.16959	1.28205	1.40281	0
EIF4A3	0.584795	2.5641	0.801603	0.507614
ELAVL1	1.75439	1.28205	0.601202	1.01523
ERH	0.584795	0	0	0.507614
ESRP1	2.33918	2.5641	0.200401	0.507614
ESRP2	0.584795	1.28205	0.400802	1.01523
FAM98A	2.92398	0	0.801603	0.507614
FAM98B	0	0	0.200401	0.507614
FRA10AC1	0	0	0.801603	0
FRG1	0.584795	1.28205	0.400802	1.01523
FUS	0.584795	2.5641	0.601202	0.507614
GNB2L1	1.16959	2.5641	0	0.507614
GPATCH1	0.584795	1.28205	0.801603	2.03046
GPKOW	1.16959	0	0.601202	0.507614
HNRNPA0	0	0	0.200401	0
HNRNPA1	0.584795	0	0.200401	1.01523
HNRNPA2B1	1.75439	1.28205	1.2024	0
HNRNPA3	1.16959	0	0.400802	0.507614
HNRNPC	0	0	0.200401	1.01523
HNRNPF	0.584795	0	0.601202	0
HNRNPH1	1.16959	1.28205	0.400802	0
HNRNPH2	1.75439	3.84615	0	0.507614
HNRNPH3	1.75439	2.5641	0.801603	0
HNRNPK	1.16959	0	0.400802	2.03046
HNRNPM	0	1.28205	0.400802	0.507614
HNRNPR	0	0	0.601202	1.52284
HNRNPU	2.92398	1.28205	1.60321	0
HNRNPUL1	0.584795	2.5641	0.601202	0.507614
HSPA8	1.16959	1.28205	1.002	0.507614
HSPB1	0	0	0.200401	0
HTATSF1	1.75439	2.5641	1.002	2.53807
IK	0.584795	0	0.400802	0
ILF2	1.75439	0	0.801603	0.507614
ILF3	2.33918	1.28205	0.601202	1.01523
ISY1	0	0	0.200401	0
JUP	1.16959	0	0.400802	0.507614
KHDRBS1	0.584795	0	0.200401	0
KHDRBS3	1.16959	1.28205	0	0.507614
KHSRP	2.33918	0	0.601202	0.507614
KIAA0907	2.33918	0	0.601202	0.507614
KIN	0.584795	1.28205	0.200401	0
LENG1	1.16959	0	1.002	0.507614
LSM1	0	0	0	1.01523
LSM10	0	0	0.400802	0
LSM11	0	1.28205	0.400802	0.507614
LSM12	0	1.28205	0	0
LSM14A	0.584795	1.28205	0.200401	0
LSM2	0.584795	0	0	0
LSM3	0	0	0.400802	0
LSM4	0.584795	0	0.200401	0
LSM5	0.584795	0	0.601202	0.507614
LSM6	0.584795	0	0	0
LSM7	0.584795	0	0	0
LUC7L	0	0	0.200401	0.507614
LUC7L2	0.584795	1.28205	0.601202	2.03046
LUC7L3	0	3.84615	0	0
MAGOH	0	0	0.400802	0
MATR3	0.584795	0	0.400802	0
MBNL1	0.584795	1.28205	0.200401	0.507614
MBNL2	1.16959	0	0.400802	0.507614
MBNL3	0	1.28205	0.601202	0.507614
MFAP1	0	2.5641	0.601202	0
MSL1	0	1.28205	0.200401	0
NCBP1	1.75439	0	0.200401	1.52284
NCBP2	0.584795	2.5641	0.200401	0.507614
NHP2L1	0.584795	0	0.200401	0
NKAP	0	2.5641	0.400802	1.01523
NOSIP	0	0	0	0.507614
NOVA1	0.584795	0	0.200401	0.507614
NOVA2	0.584795	0	0.200401	0
NSRP1	0	2.5641	0	0.507614
PABPC1	0.584795	1.28205	0.200401	0
PAXBP1	2.92398	0	1.002	1.52284
PCBP1	0	0	0	0.507614
PCBP2	1.16959	1.28205	0.400802	0.507614
PHF5A	0.584795	0	0	0
PLRG1	0	1.28205	0.200401	1.01523
PNISR	1.16959	0	0.601202	0.507614
PNN	0.584795	5.12821	0.200401	0.507614
PPIE	1.16959	0	0	0
PPIG	1.16959	2.5641	0.200401	0.507614
PPIH	0	0	0.400802	0.507614
PPIL1	0	0	0.400802	0.507614
PPIL2	0.584795	1.28205	0.400802	1.01523
PPIL3	0	0	0	0.507614
PPIL4	0	0	0.400802	0.507614
PPP1R8	0	0	0.400802	0
PPWD1	0	0	0.400802	0.507614
PQBP1	0	1.28205	0.801603	1.01523
PRCC	1.16959	0	0.400802	0
PRMT5	1.16959	5.12821	0.400802	0
PRPF18	0	1.28205	0	0.507614
PRPF19	0	0	0	0.507614
PRPF3	1.16959	2.5641	0.400802	0
PRPF31	1.16959	0	0.200401	0
PRPF38A	1.16959	1.28205	0.200401	0.507614
PRPF4	1.16959	0	0.400802	1.01523
PRPF40A	1.16959	2.5641	0.801603	0.507614
PRPF4B	2.92398	1.28205	0.801603	1.01523
PRPF6	1.16959	1.28205	0.801603	0
PRPF8	0.584795	2.5641	0.601202	2.03046
PTBP1	0	2.5641	0.601202	1.52284
PTBP2	1.75439	1.28205	0.200401	0
PUF60	0.584795	0	0.400802	0
QKI	0.584795	0	0.200401	1.01523
RALY	0.584795	0	0.400802	0.507614
RBBP6	2.33918	5.12821	1.002	2.03046
RBFOX2	0	1.28205	0.601202	1.01523
RBM10	0.584795	2.5641	0.801603	1.01523
RBM17	0.584795	1.28205	0	0
RBM22	0.584795	0	0.200401	0
RBM25	0.584795	1.28205	0.601202	2.03046
RBM39	0	1.28205	1.002	0.507614
RBM4	0.584795	0	0.400802	0
RBM42	0.584795	0	0.200401	0.507614
RBM5	0.584795	1.28205	0.200401	1.01523
RBM8A	0	5.12821	0.200401	0.507614
RBMX	1.16959	0	0.200401	0.507614
RBMX2	0.584795	0	0.200401	0.507614
RNF113A	0	2.5641	0.400802	2.03046
RNPS1	0	0	0.400802	0.507614
RP9	0	1.28205	0.400802	0
RTCB	0	0	0.200401	0
SAP18	0	1.28205	0.400802	0.507614
SAP30BP	0	0	0.200401	0.507614
SART1	0.584795	1.28205	0.400802	0
SCAF11	1.16959	2.5641	0.801603	0.507614
SCAF4	0.584795	1.28205	1.2024	2.03046
SDE2	0	1.28205	0.200401	0.507614
SEC31B	0.584795	1.28205	0.601202	1.01523
SF1	0.584795	0	0.601202	0
SF3A1	1.16959	0	0.400802	0
SF3A2	0.584795	1.28205	0	0
SF3A3	0	1.28205	0.200401	1.01523
SF3B1	0.584795	1.28205	3.00601	2.03046
SF3B14	0	0	0.200401	0.507614
SF3B2	1.16959	1.28205	0.400802	0
SF3B3	1.75439	2.5641	0.200401	0
SF3B4	0.584795	2.5641	0.400802	1.01523
SF3B5	0.584795	1.28205	0	0
SFPQ	1.16959	0	0.400802	0.507614
SFSWAP	1.75439	0	0.801603	0.507614
SLU7	0	1.28205	1.002	0
SMNDC1	0.584795	1.28205	0.200401	0
SMU1	0.584795	1.28205	0.200401	0
SNIP1	1.16959	0	0	0
SNRNP200	2.92398	1.28205	1.40281	1.01523
SNRNP27	0	1.28205	0	0
SNRNP40	0	1.28205	0.200401	0.507614
SNRNP70	0	0	0	0.507614
SNRPA	0	0	0.400802	1.52284
SNRPA1	1.16959	0	0	0
SNRPB	0	1.28205	0.400802	1.52284
SNRPC	1.75439	0	0.400802	0
SNRPD1	0	0	0.200401	0
SNRPD2	1.16959	0	0.801603	0
SNRPD3	0	0	0.200401	0
SNRPE	0	1.28205	0	0
SNRPG	0	2.5641	0.400802	0
SNRPN	0.584795	0	0.601202	1.01523
SNW1	0.584795	0	0.400802	0.507614
SREK1	0	2.5641	0.801603	0
SRPK1	1.75439	2.5641	1.002	0
SRPK2	0.584795	1.28205	0.200401	0.507614
SRRM1	0	2.5641	0.601202	0.507614
SRRM2	1.75439	2.5641	1.40281	3.04569
SRRT	1.75439	0	0.200401	1.01523
SRSF1	0	1.28205	0.601202	0.507614
SRSF11	0	3.84615	0.400802	1.52284
SRSF12	0	1.28205	0	0
SRSF2	0	2.5641	0.601202	0
SRSF3	0	0	0.200401	0.507614
SRSF4	0.584795	0	0	1.01523
SRSF5	0	0	0	0.507614
SRSF6	0.584795	1.28205	0	0
SRSF7	0.584795	0	0	0
SRSF8	0.584795	1.28205	0	0
SRSF9	0	0	0.200401	0
SUGP1	4.09357	1.28205	0.200401	1.01523
SUGP2	0	1.28205	0.601202	1.52284
SYF2	0.584795	0	0.200401	0
SYNCRIP	1.75439	1.28205	0.400802	0.507614
TCERG1	0.584795	1.28205	0.400802	1.01523
TFIP11	1.16959	1.28205	0.601202	0.507614
THOC1	0	1.28205	0.601202	1.01523
THOC2	1.16959	1.28205	1.80361	0
THOC5	0	2.5641	0.200401	0.507614
THOC7	0	0	0.400802	0.507614
THRAP3	1.75439	1.28205	0.400802	1.01523
TOE1	0.584795	0	0	0
TRA2A	0	0	0.400802	0.507614
TRA2B	0.584795	5.12821	0.400802	0.507614
TSEN15	0	0	0.200401	0
TSEN2	1.16959	0	0.200401	1.01523
TSEN34	0	1.28205	0	0.507614
TSEN54	0	0	0.400802	1.01523
TTC14	0.584795	0	0.601202	1.52284
TXNL4A	0	0	0.200401	0
U2AF1	0	0	0.400802	0.507614
U2AF2	0.584795	0	0.200401	0
U2SURP	2.33918	2.5641	0.400802	0
UBL5	0	0	0.200401	0
USP39	0.584795	1.28205	0.400802	0
WBP11	0	1.28205	0.601202	0.507614
WBP4	0.584795	0	0.200401	0.507614
WDR77	0	1.28205	0	0.507614
WDR83	0	0	0.200401	1.01523
XAB2	0	1.28205	0.801603	0.507614
YBX1	0	0	0	1.01523
YBX3	0	0	0.200401	0
ZBTB8OS	0.584795	0	0.200401	0.507614
ZC3H18	0.584795	1.28205	0	0
ZCCHC10	0	0	0.200401	0
ZMAT2	0.584795	0	0.200401	0
ZNF207	0.584795	2.5641	0.601202	0.507614
ZNF830	0	0	0.200401	1.01523
