# Supplementary material for: Genomic Mapping of Splicing-Related Genes Identify Amplifications in LSM1, CLNS1A, and ILF2 in Luminal Breast Cancer
Source: Cancers (Basel). 2021 Aug 16;13(16):4118. doi: 10.3390/cancers13164118 (PMC8391113; doi:10.3390/cancers13164118)
Supplement: Supplementary file 1 [file cancers-13-04118-s001.zip › Table S3.xlsx]

## Sheet: Hoja1
	Supplementary Table 3. Common and specific splicing-related genes depending on molecular subtypes. Table shows the percentage of tumors with high level of amplification for each gene (only included those with high amplification in >5%)
	common in all 4 subtypes	Splicing-related gene	% in Basal-like	% in HER2+	% in Luminal A	% in Luminal B	Chromosome Position
		LSM1	9.35673	6.41026	10.4208	17.7665	8p
		ESRP	11.6959	14.1026	6.81363	16.7513	8q
		PABPC1	17.5439	12.8205	6.61323	16.2437	8q
		KHDRBS3	23.9766	12.8205	6.01202	13.7056	8q
		PUF60	22.2222	10.2564	6.01202	12.6904	8q
		CLNS1A	5.26316	8.97436	7.21443	9.64467	11q
		RBM8A	20.4678	8.97436	8.21643	5.58376	1q
		SF3B4	19.2982	8.97436	8.01603	6.09137	1q
		PRPF3	19.883	10.2564	8.21643	6.59898	1q
		ILF2	18.7135	8.97436	7.21443	6.59898	1q
		DHX9	5.26316	7.69231	8.81764	6.09137	1q
		TSEN15	5.26316	8.97436	9.21844	5.58376	1q
		SDE2	10.5263	10.2564	9.21844	6.59898	1q
		HNRNPU	16.3743	7.69231	9.81964	5.58376	1q
	Specific of Basal subtype	Splicing-related gene	% in Basal-like	% in HER2+	% in Luminal A	% in Luminal B	Chromosome Position
		RBM17	15.2047	0	0	0	10p
		KIN	13.4503	0	0	0	10p
		PRPF18	8.77193	0	0	0	10p
		NRIP2	8.18713	0	0	0	12p
		YBX3	7.60234	0	0	0	12p
		MBNL2	5.26316	0	0	0	13q
		ARGLU1	5.26316	0	0	0	13q
		SNRPA1	6.43275	0	0	0	15q
		GPATCH1	7.01754	0	0	0	19q
		LSM14A	6.43275	0	0	0	19q
		RBM42	7.60234	0	0	0	19q
	Specific of HER2+ subtype	Splicing-related gene	% in Basal-like	% in HER2+	% in Luminal A	% in Luminal B	Chromosome Position
		CDC40	0	7.69231	0	0	6q
		SF3B5	0	5.12821	0	0	6q
		NSRP1	0	11.5385	0	0	17q
		ZNF207	0	10.2564	0	0	17q
		ZNF830	0	5.12821	0	0	17q
		TSEN54	0	14.1026	0	0	17q
		SRSF2	0	7.69231	0	0	17q
		TTC14	0	6.41026	0	0	3q
		TRA2B	0	6.41026	0	0	3q
		NCBP2	0	6.41026	0	0	3q
	Specific of Luminal A subtype	Splicing-related gene	% in Basal-like	% in HER2+	% in Luminal A	% in Luminal B	Chromosome Position
		LUC7L	0	0	6.01202	0	16p
		RNPS1	0	0	6.81363	0	16p
		SRRM2	0	0	6.21242	0	16p
		RBBP6	0	0	5.81162	0	16p
		CD2BP2	0	0	6.21242	0	16p
		FUS	0	0	6.21242	0	16p
	Specific of Luminal A subtype	Splicing-related gene	% in Basal-like	% in HER2+	% in Luminal A	% in Luminal B	Chromosome Position
		No gene
