# Supplementary material for: Genomic Mapping of Splicing-Related Genes Identify Amplifications in LSM1, CLNS1A, and ILF2 in Luminal Breast Cancer
Source: Cancers (Basel). 2021 Aug 16;13(16):4118. doi: 10.3390/cancers13164118 (PMC8391113; doi:10.3390/cancers13164118)
Supplement: Supplementary file 1 [file cancers-13-04118-s001.zip › Table S4.xlsx]

## Sheet: Hoja1
	Supplementary Table 4.
	Overall Survival
	Gene	Subtype	CNA	% of patients	HR	CI	p	FDR %
	DHX9	HER2+	high level amplification	7.69231	3.14	1,64-5,99	0.00026	5
	Relapse Free Survival
	Gene	Subtype	CNA	% of patients	HR	CI	p	FDR %
	KIN	Basal-like	high level amplification	13.4503	0.39	0,28-0,55	2.1e-08	1
	ESRP1	Basal-like	high level amplification	11.6959	1.81	1,28-2,54	0.00056	5
	ALYREF	Basal-like	high level amplification	5.26316	2.05	1,48-2,85	1.3e-05	1
	DDX42	HER2+	high level amplification	12.8205	2.28	1,46-3,57	0.00022	5
	CDC40	HER2+	high level amplification	7.69231	0.47	0,32-0,7	0.0001	5
	TRA2B	HER2+	high level amplification	6.41026	2.06	1,4-3,02	0.00016	5
