# Supplementary material for: Genomic Mapping of Splicing-Related Genes Identify Amplifications in LSM1, CLNS1A, and ILF2 in Luminal Breast Cancer
Source: Cancers (Basel). 2021 Aug 16;13(16):4118. doi: 10.3390/cancers13164118 (PMC8391113; doi:10.3390/cancers13164118)
Supplement: Supplementary file 1 [file cancers-13-04118-s001.zip › Table S5.xlsx]

## Sheet: Supp Table 5
Gene	Expression_mut	Expression_wild	FC	direction	MW pvalue
FHOD3	259	504.5	1.95	down	4.10E-05
MUM1L1	79	190	2.41	down	9.63E-05
APBB1	720	1161.5	1.61	down	1.13E-04
C14ORF132	551	1053.5	1.91	down	1.96E-04
OSBPL6	178.5	349.5	1.96	down	1.99E-04
FRMD6	2460.5	4000.5	1.63	down	2.19E-04
CKS2	2264	1492.5	1.52	up	2.30E-04
TNFRSF19	543.5	908	1.67	down	4.83E-04
ADAMTS5	351.5	565.5	1.61	down	5.91E-04
KCNH1	50.5	118	2.34	down	6.10E-04
SULF2	6960	11618	1.67	down	6.13E-04
SLIT3	948.5	1691.5	1.78	down	6.60E-04
TRPC1	136.5	210.5	1.54	down	6.89E-04
MATN3	572	977.5	1.71	down	7.41E-04
OGN	284.5	512	1.8	down	8.28E-04
PID1	132.5	201	1.52	down	8.81E-04
CPE	2510.5	4388.5	1.75	down	9.38E-04
SPOCK1	1215.5	1977	1.63	down	9.45E-04
GSTCD	668.5	998	1.49	down	9.87E-04
AREG	165	430.5	2.61	down	1.09E-03
NPR2	244.5	398	1.63	down	1.11E-03
KPNA2	10256	6916.5	1.48	up	1.11E-03
FST	137.5	309	2.25	down	1.15E-03
IDH2	13945.5	9091.5	1.53	up	1.23E-03
GALNTL2	218.5	349	1.6	down	1.27E-03
FBLN1	5807	10006	1.72	down	1.30E-03
DSEL	381	584.5	1.53	down	1.31E-03
ANKRD30A	143.5	1039	7.24	down	1.35E-03
LOC399959	304.5	467	1.53	down	1.43E-03
SGCD	476.5	795.5	1.67	down	1.51E-03
SORCS2	195	432	2.22	down	1.62E-03
CSTB	9478.5	6422	1.48	up	1.64E-03
KCNE4	449.5	1170.5	2.6	down	1.64E-03
PDGFRL	717.5	1109.5	1.55	down	1.71E-03
ATP7B	639.5	1084.5	1.7	down	1.78E-03
CXCL14	1990.5	4905.5	2.46	down	1.83E-03
RPL22L1	1676.5	1162.5	1.44	up	1.84E-03
ZNF284	82.5	119	1.44	down	1.89E-03
JAKMIP1	102.5	39.5	2.59	up	1.93E-03
PMEPA1	4884	7348.5	1.5	down	1.93E-03
KLF8	325	600	1.85	down	1.96E-03
CYS1	181.5	265	1.46	down	1.96E-03
CTSS	6255.5	3919	1.6	up	1.98E-03
CTTNBP2	65.5	103	1.57	down	1.99E-03
MMP2	13014.5	21086.5	1.62	down	2.02E-03
COL8A2	1654	2900	1.75	down	2.10E-03
PANX2	344	170.5	2.02	up	2.18E-03
ABCC8	43	202.5	4.71	down	2.23E-03
ZNF285	106	217	2.05	down	2.30E-03
SEMA6D	157.5	246	1.56	down	2.43E-03
FOXF2	87.5	141	1.61	down	2.46E-03
SEMA3C	4675.5	6943	1.48	down	2.68E-03
CCL18	255	105.5	2.42	up	2.81E-03
ST6GALNAC4	1419.5	852.5	1.67	up	2.86E-03
TFF1	378.5	2266	5.99	down	2.97E-03
PRICKLE2	1051.5	1626	1.55	down	3.00E-03
HTRA1	7860.5	11660.5	1.48	down	3.01E-03
FIBIN	691	1031	1.49	down	3.13E-03
AKT3	737.5	1139.5	1.55	down	3.16E-03
C1QTNF3	506.5	892.5	1.76	down	3.19E-03
ZNF132	122.5	181.5	1.48	down	3.28E-03
COL4A5	1302	1928	1.48	down	3.29E-03
CDK18	1304.5	844	1.55	up	3.35E-03
SHISA2	284.5	553.5	1.95	down	3.37E-03
HIST1H2BK	5766	3855	1.5	up	3.68E-03
CD109	1249.5	1961.5	1.57	down	3.70E-03
GRP	75.5	157.5	2.09	down	3.74E-03
OMD	222	432.5	1.95	down	3.76E-03
LMOD1	722	1048.5	1.45	down	3.84E-03
DACT3	173.5	257	1.48	down	3.84E-03
EMP1	4871.5	7725	1.59	down	3.85E-03
ARSJ	132	200	1.52	down	3.90E-03
C17ORF96	525.5	306.5	1.71	up	3.97E-03
REEP2	91.5	136	1.49	down	4.03E-03
DCN	16761.5	26367	1.57	down	4.15E-03
KIAA1377	251	436	1.74	down	4.16E-03
P4HA3	262.5	440	1.68	down	4.18E-03
RHOF	415	267	1.55	up	4.28E-03
MRC2	4724	7087	1.5	down	4.28E-03
NACAD	69.5	126	1.81	down	4.30E-03
GALNT10	2577	4820.5	1.87	down	4.38E-03
C8ORF4	849.5	1803.5	2.12	down	4.59E-03
PABPC1	111829.5	72754.5	1.54	up	4.64E-03
HIST1H2BJ	194	104	1.87	up	4.65E-03
SLC7A2	847	5596	6.61	down	4.71E-03
GZMB	153	62	2.47	up	4.77E-03
SEMA3E	144	361	2.51	down	4.83E-03
C11ORF9	122	75	1.63	up	4.92E-03
SYTL5	83.5	274.5	3.29	down	4.99E-03
SFRP2	15051	23518	1.56	down	5.06E-03
PHLDB2	822.5	1476.5	1.8	down	5.15E-03
ZFHX4	384	565	1.47	down	5.18E-03
FLRT2	354.5	534	1.51	down	5.20E-03
TAP1	9626.5	5882	1.64	up	5.34E-03
CAPN8	163.5	498	3.05	down	5.41E-03
HOXD8	203.5	309	1.52	down	5.75E-03
SNAI2	663	987.5	1.49	down	5.80E-03
LAG3	223	121.5	1.84	up	5.91E-03
ZNF423	256	405	1.58	down	5.94E-03
TLE6	63	136.5	2.17	down	5.95E-03
BAHCC1	694	1036	1.49	down	5.99E-03
ADCY2	79	175.5	2.22	down	6.03E-03
TFAP2B	119.5	1398.5	11.7	down	6.09E-03
LRP1	12397	18435	1.49	down	6.18E-03
TGFB1I1	872	1290	1.48	down	6.29E-03
PPAPDC1A	167	284	1.7	down	6.35E-03
MAMDC2	114.5	172	1.5	down	6.44E-03
ASPN	2115.5	3710.5	1.75	down	6.44E-03
NBL1	5843	8765.5	1.5	down	6.48E-03
HIST1H3D	148.5	76	1.95	up	6.55E-03
RTP4	503.5	300.5	1.68	up	6.56E-03
TAP2	4852	3006	1.61	up	6.64E-03
PGAP1	380	609	1.6	down	6.86E-03
ST8SIA6	48	157.5	3.28	down	6.97E-03
ODZ3	326	515	1.58	down	6.98E-03
P2RY6	269	187	1.44	up	7.02E-03
DYNC2H1	655.5	945	1.44	down	7.08E-03
LRP8	466	285	1.64	up	7.10E-03
LRRC15	3255.5	5476.5	1.68	down	7.14E-03
ASPH	8813	12825.5	1.46	down	7.15E-03
TMEM90B	150	264.5	1.76	down	7.19E-03
ZNF853	370	551.5	1.49	down	7.21E-03
HIST3H2A	285.5	173	1.65	up	7.22E-03
CDH2	122.5	189	1.54	down	7.32E-03
ZNF528	505	769.5	1.52	down	7.35E-03
CACNA2D1	51	113	2.22	down	7.36E-03
CXCR2P1	103	35	2.94	up	7.62E-03
AMPH	109	215	1.97	down	7.78E-03
APOC1	4035.5	2346	1.72	up	7.96E-03
EVC	1085.5	1614	1.49	down	8.04E-03
ANKS1B	168	265	1.58	down	8.09E-03
PABPC3	1054	727.5	1.45	up	8.12E-03
SLC25A33	723.5	462.5	1.56	up	8.19E-03
IRS1	1881	2985	1.59	down	8.43E-03
ARL4D	178.5	306.5	1.72	down	8.44E-03
ECM2	649.5	970	1.49	down	8.48E-03
ST6GAL2	236	477.5	2.02	down	8.49E-03
SETBP1	750.5	1208.5	1.61	down	8.54E-03
KIRREL	307.5	554.5	1.8	down	8.67E-03
KCND2	135.5	199	1.47	down	8.74E-03
PTN	224.5	423	1.88	down	8.78E-03
CDO1	65.5	118	1.8	down	8.97E-03
PDE3A	67	120	1.79	down	8.97E-03
PCDHGA10	75.5	128	1.7	down	9.04E-03
TRIM58	52.5	238.5	4.54	down	9.04E-03
MEIS3	657.5	1093.5	1.66	down	9.07E-03
UBXN10	305.5	621	2.03	down	9.09E-03
KLHDC1	91	135	1.48	down	9.17E-03
CPS1	69.5	111	1.6	down	9.33E-03
HIST1H2BD	2265.5	1557	1.46	up	9.42E-03
C20ORF103	389.5	670	1.72	down	9.44E-03
MKI67	6781.5	4411	1.54	up	9.51E-03
PHYHD1	209.5	808	3.86	down	9.85E-03
LOC644538	104	149.5	1.44	down	9.87E-03
CLEC7A	622.5	400.5	1.55	up	9.94E-03
MFAP4	1131	1784.5	1.58	down	9.94E-03
